# Supplementary material for: Encapsulation of Microalgae Tisochrysis lutea Extract in Nanostructured Lipid Carriers (NLCs) and Evaluation of Their Sunscreen, Wound Healing, and Skin Hydration Properties
Source: Mar Drugs. 2024 Oct 30;22(11):487. doi: 10.3390/md22110487 (PMC11595965; doi:10.3390/md22110487)
Supplement: Supplementary file 1 [file marinedrugs-22-00487-s001.zip]

Archive with 1 entries (1 files):
- marinedrugs-3269382-supplementary.pdf
